# Supplementary material for: Pinching or stinging? Comparing prey capture among scorpions with contrasting morphologies
Source: J Venom Anim Toxins Incl Trop Dis. 2022 Apr 1;28:e20210037. doi: 10.1590/1678-9199-JVATITD-2021-0037 (PMC8985449; doi:10.1590/1678-9199-JVATITD-2021-0037)
Supplement: Additional file 5. [file 1678-9199-jvatitd-28-e20210037-s5.zip]

Archive with 2 entries (2 files):
- 1678-9199-jvatitd-28-e20210037-s5.mp4
- 1678-9199-jvatitd-28-e20210037-s5.pdf
